# Supplementary material for: Robust Automated Mouse Micro-CT Segmentation Using Swin UNEt TRansformers
Source: Bioengineering (Basel). 2024 Dec 11;11(12):1255. doi: 10.3390/bioengineering11121255 (PMC11673508; doi:10.3390/bioengineering11121255)
Supplement: Supplementary file 1 [file bioengineering-11-01255-s001.zip]

Archive with 1 entries (1 files):
- bioengineering-3357461-supplementary.pdf
